# Supplementary material for: Reactions to a Hypothetical Menthol Cigarette Ban among Sexual- and Gender-Minoritized Communities: A Concept Mapping Study
Source: Int J Environ Res Public Health. 2023 Feb 22;20(5):3891. doi: 10.3390/ijerph20053891 (PMC10001923; doi:10.3390/ijerph20053891)
Supplement: Supplementary file 1 [file ijerph-20-03891-s001.zip]

Archive with 1 entries (1 files):
- ijerph-2168702-supplementary.pdf
